# Supplementary material for: Total Cholesterol and Mortality in Older Adults: A Sex-Stratified Cohort Study
Source: Nutrients. 2025 Sep 30;17(19):3128. doi: 10.3390/nu17193128 (PMC12525712; doi:10.3390/nu17193128)
Supplement: Supplementary file 1 [file nutrients-17-03128-s001.zip]

Archive with 1 entries (1 files):
- nutrients-3851177-supplementary.pdf
